# Supplementary material for: Transcriptome Analysis of Drought-Resistant and Drought-Sensitive Sorghum (Sorghum bicolor) Genotypes in Response to PEG-Induced Drought Stress
Source: Int J Mol Sci. 2020 Jan 24;21(3):772. doi: 10.3390/ijms21030772 (PMC7037816; doi:10.3390/ijms21030772)
Supplement: Supplementary file 1 [file ijms-21-00772-s001.zip]

Archive with 6 entries (6 files):
- Suppl Figure S1 MapMan.pptx
- Suppl Trable S2_DE genes.xlsx
- Suppl. Table S1_Informatio about Genotypes.xls
- Supplementary Figure S2.pptx
- Supplementary Figure S3.pptx
- SupplTable S3_arabidopsisTF.xlsx
