# Supplementary material for: Transcriptome Analysis of Drought-Resistant and Drought-Sensitive Sorghum (Sorghum bicolor) Genotypes in Response to PEG-Induced Drought Stress
Source: Int J Mol Sci. 2020 Jan 24;21(3):772. doi: 10.3390/ijms21030772 (PMC7037816; doi:10.3390/ijms21030772)
Supplement: Supplementary file 1 [file ijms-21-00772-s001.zip › Suppl Trable S2_DE genes.xlsx]

## Sheet: (A)DR1DR2DS1DS2@1h
Supplementary Table S2: Common DEG among four genotypes at 1 h drought treatment
Gene ID	DR1	DR2	DS1	DS2	Annotation
SOBIC.001G076300	9.57008	3.65466	2.72757	3.24381	Transposon protein, putative
SOBIC.003G146100	9.48909	3.14427	4.4636	5.307	Expressed protein
SOBIC.010G238900	8.84923	4.77366	2.42202	4.61304	expressed protein	Protein degradation
SOBIC.003G271800	8.25611	4.7923	3.17527	6.58338	AP2 domain containing protein, expressed	Transcription factor
SOBIC.008G192100	8.25295	4.26181	7.72565	7.86152	bHelix-loop-helix transcription factor	Transcription factor
SOBIC.003G236551	6.23687	4.41581	3.44255	7.86307	Expressed protein
SOBIC.009G169000	6.05904	2.98165	2.43526	3.44409	OsRCI2-6 - Hydrophobic protein LTI6B, expressed
SOBIC.008G050600	6.04657	3.29316	2.78895	2.32182	Hexokinase, putative
SOBIC.002G021300	5.92372	3.00601	5.00376	5.8974	Expressed protein
SOBIC.001G155300	5.8303	3.414	3.524	5.81433	Dirigent, putative, expressed	Hormone metabolism
SOBIC.010G247600	5.57539	2.75627	2.557	4.56083	Oxidoreductase, aldo/keto reductase family protein, putative
SOBIC.009G077500	5.52489	2.85471	3.77909	6.70493	12-oxophytodienoate reductase, putative, expressed	Hormone metabolism
SOBIC.004G047900	5.45899	3.13772	3.31923	7.44495	Protein phosphatase 2C, putative
SOBIC.010G075600	5.44836	3.21208	3.11437	3.4131	Transposon protein, putative
SOBIC.004G300300	5.27482	3.06982	3.715	7.07513	Glutathione S-transferase, putative, expressed	Misc./Detoxification/antioxidant
SOBIC.001G441100	5.12837	2.54582	2.1044	2.38444	Protein phosphatase 2C, putative	Hormone metabolism
SOBIC.009G182400	4.979	4.4396	4.60926	7.58954	Dehydration-responsive element-binding protein, putative	Transcription factor
SOBIC.010G016500	4.7493	3.15514	2.34975	5.89445	Endonuclease/exonuclease/phosphatase family domain containing protein
SOBIC.009G154200	4.61578	2.64269	3.95368	3.37704	Dehydrogenase, putative
SOBIC.002G339000	4.56373	2.90133	2.38902	3.4461	ZOS3-21 - C2H2 zinc finger protein, expressed
SOBIC.001G226600	4.53014	4.02384	4.51007	6.8152	STE_MEKK_ste11_MAP3K.18 - STE kinases include homologs to sterile 7, 11 and 20
SOBIC.009G217500	4.48324	3.03373	2.1171	3.94824	Beta-amylase, putative
SOBIC.001G035100	4.39261	3.48941	2.19476	4.13821	OsFBX257 - F-box domain containing protein, expressed
SOBIC.004G340200	4.3432	2.9878	2.48637	4.00743	MYB family transcription factor, putative	Transcription factor
SOBIC.007G131600	4.28682	2.90272	3.89471	4.63804	Dehydration-responsive element-binding protein, putative	Transcription factor
SOBIC.006G184800	4.24003	2.16097	3.28183	4.39002	Circadian clock coupling factor ZGT, putative
SOBIC.001G424400	4.19922	2.74318	2.92775	4.55121	Immediate-early fungal elicitor protein CMPG1, putative	Hormone metabolism
SOBIC.001G065900	4.10549	4.54254	3.14819	4.54876	Homeobox associated leucine zipper, putative	detoxification/antioxidant
SOBIC.006G203000	3.95973	2.28062	2.29381	3.21057	Expressed protein
SOBIC.009G161800	3.95214	2.60398	2.99275	5.71334	CBS domain containing membrane protein, putative
SOBIC.010G084100	3.82063	4.59599	2.92525	3.17722	Gibberellin 2-beta-dioxygenase, putative	Hormone metabolism
SOBIC.010G117900	3.63494	3.98684	3.00656	4.54084	Protein phosphatase 2C, putative	Hormone metabolism
SOBIC.005G101500	3.53697	2.98375	3.25494	2.08683	9-cis-epoxycarotenoid dioxygenase 1, chloroplast precursor, putative	Pathogen response protein
SOBIC.009G204100	3.38295	2.93784	2.12606	2.46731	bZIP transcription factor domain containing protein	Transcription factor
SOBIC.009G069800	3.3496	2.54081	2.05938	2.95779	Ethylene-responsive transcription factor ERF114, putative	Transcription factor
SOBIC.009G036100	3.1945	2.13606	3.03875	2.94761	Thiamine pyrophosphate enzyme
SOBIC.008G034300	3.16234	2.43856	2.59778	4.24446	0
SOBIC.002G224500	3.05923	2.00618	2.23328	4.20087	Expressed protein
SOBIC.003G369100	3.05485	2.5475	2.14537	2.06751	Late embryogenesis abundant protein, group 3, putative
SOBIC.001G329600	2.80915	2.44283	2.40827	2.54963	Oryzain beta chain precursor, putative
SOBIC.003G248901	2.67318	3.23035	2.26057	3.46193	methyltransferase, putative
SOBIC.001G195200	2.2215	2.56696	2.78665	3.11528	EF hand family protein, putative	Cytochrome P450

## Sheet: (B)DR1DR2DS1DS2@6h
Supplementary Table S2: Common DE genes among four genotypes at 6 h drought treatment
GeneID (129)	DR1	DR2	DS1	DS2	Annotation
SOBIC.002G118300	10.435	7.44664	8.38606	9.40119	AWPM-19-like family protein
SOBIC.001G226600	10.2545	8.47671	7.0779	9.0951	Beta-amylase 1
SOBIC.007G143100	10.0513	5.53084	7.78729	6.23382	0
SOBIC.003G271800	10.0428	9.0123	7.1979	7.24053	Late embryogenesis abundant protein (LEA) family protein
SOBIC.001G200700	9.91409	8.80811	10.8041	9.42243	CAP160 protein
SOBIC.009G046200	9.9106	5.26978	6.1257	4.7162	TSPO(outer membrane tryptophan-rich sensory protein)-related
SOBIC.003G236551	9.79382	8.99024	5.15702	8.70598	0
SOBIC.003G292400	9.62483	7.96905	7.17344	7.53068	NADP-malic enzyme 1
SOBIC.010G007800	9.49976	6.2525	8.8119	4.1637	Late embryogenesis abundant protein, group 1 protein
SOBIC.004G228850	9.4302	4.28328	4.55457	9.79185	0
SOBIC.008G062700	9.39531	7.6086	9.34655	6.15405	0
SOBIC.004G142500	9.2619	6.15484	6.68214	4.44434	Seed maturation protein
SOBIC.006G018400	9.18821	5.82162	4.52511	6.7032	Protein phosphatase 2C family protein
SOBIC.003G144500	9.16448	8.33108	10.1241	6.19673	Mitochondrial import inner membrane translocase subunit Tim17/Tim22/Tim23 family protein
SOBIC.002G143300	9.15691	7.52358	4.4879	6.83795	0
SOBIC.006G196700	8.79496	8.04609	6.1144	5.81244	Late embryogenesis abundant protein, group 1 protein
SOBIC.009G215700	8.7501	8.50995	6.62085	8.24494	Late embryogenesis abundant protein (LEA) family protein
SOBIC.007G109800	8.66134	8.27755	7.16182	5.20495	Seed maturation protein
SOBIC.010G102300	8.52753	7.15904	5.50148	10.8484	0
SOBIC.005G062500	8.43393	6.17896	7.74024	8.15107	0
SOBIC.001G492000	8.40947	7.73022	5.54032	5.40436	Late embryogenesis abundant domain-containing protein / LEA domain-containing protein
SOBIC.009G116700	8.35747	6.31923	4.99732	5.20843	Dehydrin xero 1
SOBIC.010G035700	8.25472	8.37206	6.92107	6.87342	0
SOBIC.002G141800	8.22943	4.49988	5.93099	6.31369	0
SOBIC.001G409400	8.21077	6.57821	4.90775	7.27108	Low temperature and salt responsive protein family
SOBIC.001G144900	8.19772	8.69947	3.4049	6.99143	Cupin family protein
SOBIC.001G057500	8.16035	7.12345	7.95104	7.90123	0
SOBIC.001G109000	8.1374	6.03396	4.81516	4.84124	0
SOBIC.004G300300	7.98385	6.27693	4.38881	6.56836	Homeobox 7
SOBIC.003G130400	7.97514	7.20349	5.22666	4.36192	Embryonic cell protein 63
SOBIC.001G544400	7.66683	5.97334	4.0095	3.34758	Oleosin 1
SOBIC.006G084100	7.66668	6.1893	6.76708	6.52103	Late embryogenesis abundant domain-containing protein / LEA domain-containing protein
SOBIC.010G247600	7.41252	5.2999	3.5185	5.77892	HOPW1-1-interacting 2
SOBIC.001G279350	7.35728	8.84995	4.94796	5.88747	0
SOBIC.009G182400	7.18885	4.71236	4.32322	4.69553	EID1-like 3
SOBIC.001G034900	7.09372	4.3826	4.00651	4.9801	Actin depolymerizing factor 3
SOBIC.009G076550	7.07534	9.55913	6.4981	8.60138	0
SOBIC.009G076600	6.99663	9.19388	7.04748	9.11138	0
SOBIC.010G092900	6.95859	6.03296	4.1662	3.78263	FTSH protease 6
SOBIC.003G327400	6.94681	5.46211	3.48022	3.53027	EID1-like 3
SOBIC.003G244100	6.79094	4.54521	4.59825	5.11577	G-box binding factor 3
SOBIC.006G034300	6.76787	5.95435	5.14307	6.45132	Transketolase
SOBIC.006G050600	6.75308	5.32142	3.99952	7.87058	0
SOBIC.003G011000	6.71217	3.65401	2.74479	4.53152	P-loop containing nucleoside triphosphate hydrolases superfamily protein
SOBIC.004G281700	6.67573	5.65938	3.84263	4.62849	Protein of unknown function (DUF1264)
SOBIC.002G338800	6.58286	4.49615	4.49748	4.8621	Dynein light chain type 1 family protein
SOBIC.001G418600	6.54951	6.1295	2.51441	4.2306	Heat shock cognate protein 70-1
SOBIC.001G319700	6.54005	6.2448	2.2719	8.33913	Glutathione S-transferase TAU 18
SOBIC.004G047900	6.42509	4.35785	3.83971	5.99021	Cystathionine beta-synthase (CBS) protein
SOBIC.001G424400	6.34788	4.85652	3.5719	3.11142	Highly ABA-induced PP2C gene 2
SOBIC.003G426100	6.32734	9.04223	5.38708	10.139	Glutathione S-transferase TAU 8
SOBIC.004G167700	6.29576	6.54168	4.70593	5.79658	Plant invertase/pectin methylesterase inhibitor superfamily protein
SOBIC.003G082000	6.24375	3.84215	2.84956	6.0542	HSP20-like chaperones superfamily protein
SOBIC.005G016900	6.19798	3.99057	4.12426	5.79038	0
SOBIC.001G065900	6.09552	3.82662	2.52616	6.84374	Glutathione S-transferase TAU 25
SOBIC.001G388100	6.02363	5.59605	4.04032	2.43139	Embryonic cell protein 63
SOBIC.003G307100	5.99048	3.21582	3.79483	4.51596	Serine protease inhibitor (SERPIN) family protein
SOBIC.001G396900	5.71787	3.62824	3.12041	5.30219	Mitochondrial import inner membrane translocase subunit Tim17/Tim22/Tim23 family protein
SOBIC.009G136700	5.67704	2.29937	4.05351	2.89685	Major facilitator superfamily protein
SOBIC.001G104900	5.67173	3.87724	2.62201	3.28662	Ethylene-dependent gravitropism-deficient and yellow-green-like 3
SOBIC.010G084100	5.63788	6.08203	3.2144	6.75658	12-oxophytodienoate reductase 2
SOBIC.001G318366	5.58008	7.53615	4.48169	8.17868	Glutathione S-transferase TAU 18
SOBIC.007G168000	5.54808	2.97199	2.4815	3.96471	Chlorophyllase 1
SOBIC.001G383000	5.4899	4.00104	2.56724	4.90864	Ribosomal protein l16p/L10e family protein
SOBIC.003G242200	5.46278	3.8286	3.3784	3.6892	Homology to ABI1
SOBIC.006G280400	5.34092	2.83571	2.60267	5.63703	FORMS APLOID AND BINUCLEATE CELLS 1A
SOBIC.009G161800	5.32797	4.46171	3.28324	5.49699	Highly ABA-induced PP2C gene 2
SOBIC.005G055300	5.31923	4.15485	3.93738	4.72173	NAD(P)-binding Rossmann-fold superfamily protein
SOBIC.001G425500	5.27339	4.9347	3.06335	7.33171	HSP20-like chaperones superfamily protein
SOBIC.001G155300	5.26863	4.27752	2.84676	3.37425	Nine-cis-epoxycarotenoid dioxygenase 9
SOBIC.003G230700	5.2455	3.15044	2.26286	2.47596	SNF1-related protein kinase regulatory subunit gamma 1
SOBIC.008G087500	5.20577	3.90874	2.78729	4.02426	0
SOBIC.004G157100	5.10811	5.87629	2.79684	3.56476	Senescence-associated gene 29
SOBIC.002G188700	5.09326	2.60198	4.05314	3.01796	ARM repeat superfamily protein
SOBIC.009G118600	4.94381	3.44258	2.40635	3.24725	Eukaryotic release factor 1-2
SOBIC.006G114700	4.89045	4.26111	2.7673	3.92521	Phosphofructokinase 2
SOBIC.002G316900	4.85636	3.88895	2.74389	3.80961	Aconitase 3
SOBIC.009G136500	4.84881	3.26584	4.01621	4.92765	Major facilitator superfamily protein
SOBIC.003G425900	4.76765	3.13056	3.86662	4.45616	0
SOBIC.003G039400	4.75039	4.94812	3.08959	6.21497	17.6 kda class II heat shock protein
SOBIC.004G024350	4.67874	8.20318	6.10645	8.14268	0
SOBIC.010G117900	4.59912	4.84287	3.73796	9.97278	NAD(P)-linked oxidoreductase superfamily protein
SOBIC.003G082200	4.56841	3.40643	2.47173	3.85895	HSP20-like chaperones superfamily protein
SOBIC.003G356000	4.39653	3.38887	2.53313	3.11097	Delta 1-pyrroline-5-carboxylate synthase 2
SOBIC.003G081900	4.36914	3.717	2.57778	5.22216	HSP20-like chaperones superfamily protein
SOBIC.002G361100	4.34388	4.04027	3.09628	6.43606	Glutathione S-transferase TAU 25
SOBIC.010G084700	4.19634	3.82794	2.92825	4.85785	12-oxophytodienoate reductase 2
SOBIC.003G173700	4.14912	2.19318	3.28995	7.94582	Sterol-4alpha-methyl oxidase 1-1
SOBIC.001G525200	4.13334	-2.15979	-2.22851	4.53063	0
SOBIC.009G077500	3.98272	4.9587	3.60159	3.53998	Arabidopsis thaliana gibberellin 2-oxidase 1
SOBIC.002G195400	3.94145	4.03544	3.37218	7.094	Elicitor-activated gene 3-1
SOBIC.009G169000	3.94052	-2.5322	-2.58322	3.39272	Thiamine pyrophosphate dependent pyruvate decarboxylase family protein
SOBIC.006G074300	3.59358	2.38733	2.3608	3.38399	Bifunctional inhibitor/lipid-transfer protein/seed storage 2S albumin superfamily protein
SOBIC.003G284200	3.58947	-2.59015	-3.73716	4.27066	Chloroplastic NIFS-like cysteine desulfurase
SOBIC.007G131600	3.57475	2.3102	2.0637	3.61825	Dnase I-like superfamily protein
SOBIC.001G508800	3.5677	2.67878	2.00283	2.44118	Beta-amylase 1
SOBIC.010G084400	3.53413	3.11113	2.71815	3.70834	12-oxophytodienoate reductase 1
SOBIC.001G319500	3.51481	3.0982	3.29075	4.53446	Glutathione S-transferase family protein
SOBIC.001G412700	3.46771	3.3154	3.5778	5.07707	Glutathione transferase lambda 2
SOBIC.001G424200	3.42425	-2.3893	-3.02753	4.92208	Root hair specific 10
SOBIC.008G135100	3.38772	2.14484	2.83811	2.61356	Uncharacterised protein family (UPF0497)
SOBIC.003G425850	3.1793	5.23107	4.6088	5.23029	Glutathione S-transferase TAU 8
SOBIC.004G303800	2.98123	3.06836	2.07904	3.62331	NAD(P)-binding Rossmann-fold superfamily protein
SOBIC.009G123700	2.94432	2.56483	2.22706	3.48742	NAD kinase 1
SOBIC.001G082400	2.91362	4.06867	2.73898	2.96304	Cytochrome P450, family 81, subfamily D, polypeptide 5
SOBIC.010G012400	2.88037	6.89068	3.17072	3.52762	UDP-glucosyl transferase 88A1
SOBIC.003G366700	2.85831	3.98698	2.65947	2.45443	UDP-Glycosyltransferase superfamily protein
SOBIC.003G189200	2.82182	2.63927	2.84884	4.06865	0
SOBIC.003G047700	2.80064	2.55281	2.13408	2.49036	Don-glucosyltransferase 1
SOBIC.002G219200	2.78258	2.7981	2.8487	4.40195	Family of unknown function (DUF716)
SOBIC.001G082500	2.74198	3.63004	3.5839	2.97543	Cytochrome P450, family 81, subfamily D, polypeptide 7
SOBIC.010G231900	2.73293	2.48794	3.3858	3.51877	Early nodulin-like protein 9
SOBIC.003G215600	2.64781	-3.13423	-3.20568	3.31089	Pleiotropic drug resistance 12
SOBIC.010G164400	2.62159	2.17985	2.07165	2.31961	Heat shock transcription factor C1
SOBIC.002G035700	2.53394	4.7365	3.99549	4.97963	Glutathione S-transferase TAU 19
SOBIC.003G426000	2.47576	3.43331	3.19375	3.95251	Glutathione S-transferase TAU 8
SOBIC.007G164750	2.31407	3.06891	2.09544	2.74699	0
SOBIC.010G031600	2.31311	-5.46234	-3.43978	3.89316	Early nodulin-related
SOBIC.002G362000	2.24211	2.41471	2.29418	3.19726	Got1/Sft2-like vescicle transport protein family
SOBIC.001G319600	2.20706	4.00962	2.79798	4.3697	Glutathione S-transferase family protein
SOBIC.010G091100	2.19405	4.33913	2.25554	2.82346	Don-glucosyltransferase 1
SOBIC.002G250900	2.08512	2.20367	2.00047	3.02165	0
SOBIC.008G095000	2.07132	3.89309	2.31428	2.41326	GRAM domain family protein
SOBIC.003G007600	-2.26867	-3.81418	-2.5258	-3.42812	0
SOBIC.005G217700	-2.2896	-3.1278	-2.03463	-4.69642	Protein of Unknown Function (DUF239)
SOBIC.009G022700	-2.58683	-3.31933	-2.22314	-2.48388	0
SOBIC.009G022600	-2.59544	-3.3244	-2.22892	-2.4424	0
SOBIC.002G319100	-2.68879	-2.1413	-2.00758	-2.72423	HSP20-like chaperones superfamily protein
SOBIC.010G165000	-7.62148	-4.0649	-6.49661	-3.92628	Protein of unknown function (DUF1677)

## Sheet: (C)DR1DR2@1h_unique
Supplementary Table S2: Common DE genes in drought-resistant genotypes (DR1 & DR2) at 1 h treatment
GeneID (59)	DR1	DR2
Sobic.001G319700	9.38944	3.34406	glutathione S-transferase, putative, expressed
Sobic.005G112400	8.00495	5.75871	cysteine proteinase EP-B 1 precursor, putative, expressed
Sobic.001G114800	7.66967	3.19011	0
Sobic.005G169300	7.03311	7.17212	WIP5 - Wound-induced protein precursor, expressed
Sobic.002G063800	6.84058	2.65404	transferase family protein, putative, expressed
Sobic.003G425900	6.4284	2.50776	expressed protein
Sobic.003G063100	5.91409	6.76126	0
Sobic.009G159500	5.86619	4.57788	PSF1 - Putative GINS complex subunit, expressed
Sobic.010G041900	5.79386	2.93057	dehydrin, putative, expressed
Sobic.007G029800	5.32809	9.44657	LTPL24 - Protease inhibitor/seed storage/LTP family protein precursor, expressed
Sobic.003G313800	5.13316	2.15341	cytokinin dehydrogenase precursor, putative, expressed
Sobic.006G190100	5.0484	2.95807	naringenin,2-oxoglutarate 3-dioxygenase, putative, expressed
Sobic.001G058800	5.01735	7.39684	cysteine proteinase EP-B 1 precursor, putative, expressed
Sobic.002G251000	5.00378	2.56606	expressed protein
Sobic.004G309000	4.8321	3.82987	alpha-amylase precursor, putative, expressed
Sobic.002G324000	4.8184	4.36163	isocitrate lyase, putative, expressed
Sobic.010G166800	4.62457	2.76888	amino acid transporter, putative, expressed
Sobic.004G249950	4.56321	2.12647	0
Sobic.003G400400	4.54493	2.48175	cysteine proteinase inhibitor precursor protein, putative, expressed
Sobic.003G395000	4.48425	5.02663	cysteine proteinase EP-B 1 precursor, putative, expressed
Sobic.001G344300	4.40422	4.60205	0
Sobic.005G009600	4.00704	7.10849	pectinesterase, putative, expressed
Sobic.001G485200	4.00663	2.30865	AP2 domain containing protein, expressed
Sobic.004G133600	3.83599	4.46408	nodulin MtN3 family protein, putative, expressed
Sobic.003G079200	3.52911	2.42927	transposon protein, putative, unclassified, expressed
Sobic.002G260100	3.39363	2.20574	0
Sobic.005G099000	3.33828	2.11385	glycosyl hydrolase, putative, expressed
Sobic.002G269032	3.32897	2.39582	dehydration-responsive element-binding protein, putative, expressed
Sobic.003G282901	3.04745	2.89489	DUF584 domain containing protein, putative, expressed
Sobic.001G401200	2.96486	2.42518	pathogenesis-related Bet v I family protein, putative, expressed
Sobic.004G273300	2.90395	2.00351	ubiquitin family protein, putative, expressed
Sobic.004G315200	2.83156	2.20534	expressed protein
Sobic.004G147900	2.81941	2.25865	Cupin domain containing protein, expressed
Sobic.002G269100	2.78269	3.40687	similar to DREB-like protein
Sobic.001G443800	2.77732	2.00715	glutamate decarboxylase, putative, expressed
Sobic.003G430400	2.75867	2.00386	OsCML31 - Calmodulin-related calcium sensor protein, expressed
Sobic.002G139400	2.75534	2.491	expressed protein
Sobic.002G416600	2.71904	2.09479	peroxidase precursor, putative, expressed
Sobic.002G415600	2.66953	2.27869	AP2 domain containing protein, expressed
Sobic.009G217600	2.65517	2.12443	STE_MEKK_ste11_MAP3K.19 - STE kinases include homologs to sterile 7, sterile 11 and sterile 20 from yeast, expressed
Sobic.001G398500	2.60707	2.69503	long cell-linked locus protein, putative, expressed
Sobic.005G016600	2.58113	2.30315	DUF567 domain containing protein, putative, expressed
Sobic.009G071800	2.54565	2.52074	6-phosphofructokinase, putative, expressed
Sobic.009G043700	2.48855	2.15619	glutathione S-transferase, putative, expressed
Sobic.002G250900	2.34993	2.94946	expressed protein
Sobic.003G361100	2.33067	2.17921	hs1, putative, expressed
Sobic.003G264500	2.24603	2.1865	glutathione S-transferase, putative, expressed
Sobic.001G319600	2.21941	2.37863	glutathione S-transferase, putative, expressed
Sobic.005G163800	-2.00891	-2.11765	laccase precursor protein, putative, expressed
Sobic.004G299600	-2.06713	-2.1623	transposon protein, putative, unclassified, expressed
Sobic.009G250200	-2.37011	-2.07368	transmembrane amino acid transporter protein, putative, expressed
Sobic.008G036800	-2.38382	-2.20746	chalcone synthase, putative, expressed
Sobic.001G082700	-2.39372	-2.33606	TKL_IRAK_CrRLK1L-1.1 - The CrRLK1L-1 subfamily has homology to the CrRLK1L homolog, expressed
Sobic.003G348300	-2.46515	-2.12394	expressed protein
Sobic.004G260600	-2.46735	-2.44708	fatty acid desaturase, putative, expressed
Sobic.009G096300	-2.477	-2.66613	ATOFP17/OFP17, putative, expressed
Sobic.003G278100	-3.19329	-2.86545	expressed protein
Sobic.002G071600	-3.55008	-2.19755	AP2 domain containing protein, expressed
Sobic.008G177400	-4.20133	-4.50815	strictosidine synthase, putative, expressed

## Sheet: (D)DR1DR2@6h_unique
Supplementary Table S2: Common DE genes in drought-resistant genotypes (DR1 & DR2) at 6 h treatment
GeneID (118)	DR1	DR2	Annotation
Sobic.009G025500	9.62573	6.7501	Osrci2-5 - Putative low temperature and salt responsive protein
Sobic.003G295600	9.36447	7.52937	DUF1264 domain containing protein
Sobic.001G311200	8.99733	6.77852	Expressed protein
Sobic.001G381700	8.95434	6.76982	Expressed protein
Sobic.002G151200	8.68465	7.01942	LEA 4, seed maturation protein
Sobic.003G372600	8.62288	4.47347	Expressed protein
Sobic.004G114600	8.03343	6.70148	Expressed protein
Sobic.001G090900	7.7161	6.19156	LEA, late embryogenesis abundant protein D-34
Sobic.004G195900	7.4002	7.72855	LEA, late embryogenesis abundant protein D-34
Sobic.001G177600	7.31713	7.43822	Osfbx103 - F-box domain containing protein
Sobic.010G016500	7.24198	4.09958	Dehydration-responsive element-binding protein
Sobic.001G425900	7.15063	7.94355	Edm2
Sobic.001G091000	6.7005	4.51504	LEA, late embryogenesis abundant protein D-34
Sobic.001G208500	5.9128	5.50085	Aquaporin protein, putative, expressed
Sobic.007G156700	5.82214	6.32572	AP2 domain containing protein, expressed
Sobic.009G037100	5.56982	4.8088	Oxidoreductase
Sobic.003G198100	5.4745	3.16707	NA
Sobic.004G092800	5.45351	2.75781	Hsp20/alpha crystallin family protein
Sobic.004G196000	5.45277	3.17596	Late embryogenesis abundant protein D-34
Sobic.008G040600	5.37941	4.04674	Bzip transcription factor domain containing protein
Sobic.004G185000	5.30697	3.73331	STRUBBELIG-RECEPTOR FAMILY 7 precursor
Sobic.003G241400	5.13211	3.07685	Seed maturation protein PM41
Sobic.002G391100	4.91491	4.72121	Peroxiredoxin
Sobic.001G149300	4.71275	2.81502	Expressed protein
Sobic.001G497700	4.61251	3.94131	Late embryogenesis abundant protein D-34
Sobic.007G138000	4.59256	3.64996	Zinc finger A20 and AN1 domain-containing stress-associated protein
Sobic.006G210600	4.55518	2.43397	Expressed protein
Sobic.001G342500	4.32845	3.80368	PDI
Sobic.003G268800	4.30316	2.2001	STE_MEKK_ste11_MAP3K.5 - STE kinases
Sobic.004G221900	4.24085	2.58333	DUF584 domain containing protein
Sobic.008G050600	4.14182	2.57927	Ethylene-responsive transcription factor ERF114
Sobic.003G429401	4.04057	2.50541	Expressed protein
Sobic.005G003200	3.98437	2.32733	Asparagine synthetase
Sobic.003G270200	3.96606	2.96093	Dehydrin family protein
Sobic.003G156200	3.93728	5.11755	Cytochrome P450
Sobic.003G312300	3.84712	3.00154	Homocysteine S-methyltransferase protein
Sobic.009G230000	3.72464	2.7944	Transcription factor HBP-1b
Sobic.002G117100	3.67291	2.28145	Cyclin-dependent kinase G-1
Sobic.003G442601	3.6283	2.20774	Transcription initiation factor IIA gamma chain
Sobic.003G082500	3.62271	6.29356	Hsp20/alpha crystallin family protein
Sobic.003G293500	3.57145	2.46364	Heat shock protein 101
Sobic.002G308900	3.48505	-2.46071	Ubiquitin fusion protein
Sobic.005G016400	3.46075	2.48676	DUF567 domain containing protein
Sobic.010G276100	3.41897	3.05075	Transporter family protein
Sobic.001G391300	3.36697	2.17964	Glycosyl transferase 8 domain containing protein
Sobic.001G035000	3.33064	2.57953	ZOS3-22 - C2H2 zinc finger protein
Sobic.001G027800	3.30642	2.08571	Osman05 - Endo-Beta-Mannanase
Sobic.001G114800	3.26508	4.10518	NA
Sobic.009G054500	3.19047	2.03023	Lipase
Sobic.001G044300	3.13625	3.40768	Transcription factor
Sobic.006G025066	3.10751	7.10343	Lysm domain containing protein
Sobic.004G286600	3.02405	2.40527	Dehydrin
Sobic.006G119600	2.97806	4.04018	GRAM and C2 domains containing protein
Sobic.001G128900	2.9761	3.15836	Cytochrome P450
Sobic.003G369100	2.96032	2.39149	AP2 domain containing protein
Sobic.010G045100	2.9265	6.35286	Osftl2 FT-Like2 homologous to Flowering Locus T
Sobic.010G088500	2.88519	2.83734	Phosphate-induced protein 1 conserved region domain containing protein
Sobic.005G085400	2.86757	2.60091	DNA-directed RNA polymerase subunit beta
Sobic.001G147500	2.83408	2.03451	Cytochrome P450
Sobic.001G162700	2.79562	2.23393	Endonuclease/exonuclease/phosphatase family domain containing protein
Sobic.008G109600	2.69227	2.13237	Oxidoreductase, 2OG-Fe oxygenase family protein
Sobic.001G068600	2.68288	2.60033	App1
Sobic.001G509300	2.66406	2.23503	Expressed protein
Sobic.001G174100	2.59943	2.24084	GRAS family transcription factor containing protein
Sobic.004G321800	2.57814	2.09183	Saccharopine dehydrogenase
Sobic.002G247900	2.50442	3.26557	Hypothetical protein
Sobic.004G192800	2.39183	2.39006	Mitochondrial prohibitin complex protein 1
Sobic.009G080400	2.37899	2.32501	Hydroquinone glucosyltransferase
Sobic.006G097800	2.37346	2.00578	Anthocyanin 5-O-glucosyltransferase
Sobic.004G088551	2.37045	2.11012	NA
Sobic.002G393100	2.3246	2.4248	Dehydrogenase/reductase
Sobic.007G108800	2.28784	2.70049	NA
Sobic.002G089600	2.2805	2.34791	DEF8 - Defensin and Defensin-like DEFL family
Sobic.001G170301	2.24447	2.13839	GASR2 - Gibberellin-regulated GASA/GAST/Snakin family protein precursor
Sobic.005G103600	2.17496	2.1236	NA
Sobic.009G171400	2.12082	2.27879	Oxidoreductase, aldo/keto reductase family protein
Sobic.001G482800	2.07083	2.16055	ZIM domain containing protein
Sobic.002G043400	2.03751	2.35003	Erythrocyte binding protein
Sobic.009G080300	-2.0023	-2.19097	Uncharacterized protein KIAA1310
Sobic.006G028000	-2.05281	-2.71752	Amidase
Sobic.004G110200	-2.12107	-2.55593	Zinc finger, C3HC4 type domain containing protein
Sobic.002G115600	-2.15763	-2.28942	Membrane protein
Sobic.001G232200	-2.21221	-6.49422	Glycine-rich cell wall structural protein 2 precursor
Sobic.005G163800	-2.23071	-3.17183	Laccase precursor protein
Sobic.002G286400	-2.31341	-2.09882	Uncharacterized protein PA4923
Sobic.002G063700	-2.34758	-3.03701	NB-ARC domain containing protein
Sobic.008G158400	-2.4008	-5.37542	LTPL116 - Protease inhibitor/seed storage/LTP family protein precursor
Sobic.002G163200	-2.45385	-3.10876	NA
Sobic.008G158600	-2.47022	-2.63501	LTPL116 - Protease inhibitor/seed storage/LTP family protein precursor
Sobic.008G162700	-2.51025	-2.00435	Fatty acid hydroxylase
Sobic.005G195400	-2.65949	-2.46609	Helix-loop-helix DNA-binding domain containing protein
Sobic.002G286566	-2.67367	-2.29882	Carrier
Sobic.008G158501	-2.71865	-3.93289	LTPL116 - Protease inhibitor/seed storage/LTP family protein precursor
Sobic.005G086600	-2.75161	-3.15548	O-methyltransferase
Sobic.004G180700	-2.76944	-2.5216	Expressed protein
Sobic.001G317800	-2.90942	-2.9366	Glutathione S-transferase
Sobic.008G158266	-3.03396	-6.58676	NA
Sobic.005G002700	-3.11231	-2.11394	Fatty acid desaturase, putative
Sobic.008G036800	-3.15159	-2.3542	Chalcone synthase
Sobic.003G278100	-3.19833	-2.45479	Expressed protein
Sobic.001G232500	-3.22604	-3.78731	Glycine-rich cell wall structural protein 2 precursor
Sobic.004G260600	-3.26453	-3.19136	Fatty acid desaturase
Sobic.010G156500	-3.28645	-3.99371	Expressed protein
Sobic.006G096100	-3.578	-8.28048	Oxidoreductase, aldo/keto reductase family protein
Sobic.004G228600	-3.77836	-8.32751	NA
Sobic.005G215000	-3.80052	-2.69468	Cytochrome P450
Sobic.003G059900	-3.82026	-2.41695	Expansin precursor
Sobic.008G158900	-3.88266	-2.6293	Chitinase 2
Sobic.002G087200	-3.98936	-6.19584	Osfbx231 - F-box domain containing protein
Sobic.001G502000	-4.05037	-2.21213	Inorganic phosphate transporter
Sobic.007G059200	-4.62364	2.54265	Transferase family protein
Sobic.009G158500	-4.75375	-2.78957	NA
Sobic.010G044001	-6.16407	-3.25885	NA
Sobic.008G158332	-6.37597	-5.31491	LTPL116 - Protease inhibitor/seed storage/LTP family protein
Sobic.002G228800	-6.63499	-7.25145	Expressed protein
Sobic.001G403350	-6.91373	-2.67767	NA
Sobic.009G244600	-7.01176	-8.59823	MYB family transcription factor
Sobic.003G437900	-7.49809	-5.69913	Decarboxylase

## Sheet: (E)DS1DS2@1h_unique
Supplementary Table S2: Common DE genes in drought-sensitive genotypes (DS1 & DS2) at 1 h treatment
GeneID (21)	DS1	DS2	Annotation
SOBIC.002G135800	5.46706	6.55883	chlorophyllase-2, chloroplast precursor, putative, expressed
SOBIC.009G161700	4.11759	2.33296	COX VIIa, putative, expressed
SOBIC.004G283201	3.93513	7.66833	dehydration-responsive element-binding protein, putative, expressed
SOBIC.003G039400	3.26466	3.288	hsp20/alpha crystallin family protein, putative, expressed
SOBIC.006G005600	2.78214	2.55804	heat shock protein, putative, expressed
SOBIC.009G036000	2.67666	2.13179	OsRCI2-6 - Hydrophobic protein LTI6B, expressed
SOBIC.009G116700	2.55394	2.21736	dehydrin, putative, expressed
SOBIC.004G228900	2.41613	2.00603	heat shock 22 kDa protein, mitochondrial precursor, putative, expressed
SOBIC.002G318100	2.38742	3.1175	expressed protein
SOBIC.002G141800	2.26931	2.4246	expressed protein
SOBIC.001G424200	2.23525	3.77557	protein kinase, putative, expressed
SOBIC.009G196300	2.13408	2.51602	gibberellin 2-beta-dioxygenase, putative, expressed
SOBIC.010G112500	-2.20283	-2.362	0
SOBIC.006G277500	-2.35233	-2.26502	peroxidase precursor, putative, expressed
SOBIC.008G171200	-2.68521	-2.70738	OsWAK129b - OsWAK receptor-like protein kinase, expressed
SOBIC.001G216500	-2.82668	-2.39526	nodulin, putative, expressed
SOBIC.008G148200	-3.04105	-3.45591	OsWAK116 - OsWAK receptor-like cytoplasmic kinase OsWAK-RLCK, expressed
SOBIC.002G178101	-3.23349	-3.43995	senescence-induced receptor-like serine/threonine-protein kinase precursor, putative, expressed
SOBIC.007G110366	-3.26307	-2.15942	0
SOBIC.002G099451	-4.26223	-4.23418	0
SOBIC.002G163200	-6.48404	-6.38845	0

## Sheet: (F)DS1DS2@6h_unique
Supplementary Table S2: Common DE genes in drought-sensitive genotypes (DS1 & DS2) at 1 h treatment
GeneID (13)	DS1	DS2	Annotation
SOBIC.006G142000	6.39194	5.39383	MYB family transcription factor, putative, expressed
SOBIC.009G122400	3.05667	4.7192	expressed protein
SOBIC.005G115800	2.76612	2.32603	cytochrome P450, putative, expressed
SOBIC.010G211600	2.66995	3.69729	gp176, putative, expressed
SOBIC.002G301900	2.66324	2.09907	oxidoreductase, aldo/keto reductase family protein, putative, expressed
SOBIC.002G242900	2.64407	3.41095	aspartic proteinase nepenthesin-2 precursor, putative, expressed
SOBIC.009G015200	2.4967	4.35628	0
SOBIC.004G304300	2.17406	2.87153	short-chain dehydrogenase/reductase, putative, expressed
SOBIC.007G151600	-2.03447	2.5084	plant viral response family protein, putative, expressed
SOBIC.007G158000	-2.18486	-3.32035	expressed protein
SOBIC.006G005700	-2.47068	-6.88053	OsSCP18 - Putative Serine Carboxypeptidase homologue, expressed
SOBIC.002G396600	-2.62242	-3.10361	expressed protein
SOBIC.007G118800	-3.86155	-6.3868	mitochondrial import inner membrane translocase subunit Tim17, putative, expressed

## Sheet: (G)DR1DR2DS1DS2 @1h & 6h
Supplementary Table S2: Common DE genes in four tested ecotypes (DR1, DR2, DS1, & DS2) at both time points
Gene ID (16)	DR1_1h	DR2_6h	DR2_1h	DR2_6h	DS1_1h	DS1_6h	DS2_1h	DS2_6h
SOBIC.003G271800	8.25611	10.0428	4.7923	9.0123	3.17527	7.1979	6.58338	7.24053	Water stress induced protein 18 (WSI18)
SOBIC.003G236551	6.23687	9.79382	4.41581	8.99024	3.44255	5.15702	7.86307	8.70598	0
SOBIC.009G169000	6.05904	3.94052	2.98165	-2.5322	2.43526	-2.58322	3.44409	3.39272	thiamine pyrophosphate enzyme, C-terminal TPP binding domain containing protein, expressed
SOBIC.001G155300	5.8303	5.26863	3.414	4.27752	3.524	2.84676	5.81433	3.37425	9-cis-epoxycarotenoid dioxygenase 1, chloroplast precursor, putative, expressed
SOBIC.010G247600	5.57539	7.41252	2.75627	5.2999	2.557	3.5185	4.56083	5.77892	protein phosphatase 2C, putative, expressed
SOBIC.009G077500	5.52489	3.98272	2.85471	4.9587	3.77909	3.60159	6.70493	3.53998	gibberellin 2-beta-dioxygenase, putative, expressed
SOBIC.004G047900	5.45899	6.42509	3.13772	4.35785	3.31923	3.83971	7.44495	5.99021	CBS domain containing membrane protein, putative, expressed
SOBIC.004G300300	5.27482	7.98385	3.06982	6.27693	3.715	4.38881	7.07513	6.56836	homeobox associated leucine zipper, putative, expressed
SOBIC.009G182400	4.979	7.18885	4.4396	4.71236	4.60926	4.32322	7.58954	4.69553	circadian clock coupling factor ZGT, putative, expressed
SOBIC.001G226600	4.53014	10.2545	4.02384	8.47671	4.51007	7.0779	6.8152	9.0951	beta-amylase, putative, expressed
SOBIC.007G131600	4.28682	3.57475	2.90272	2.3102	3.89471	2.0637	4.63804	3.61825	endonuclease/exonuclease/phosphatase family domain containing protein, expressed
SOBIC.001G424400	4.19922	6.34788	2.74318	4.85652	2.92775	3.5719	4.55121	3.11142	protein phosphatase 2C, putative, expressed
SOBIC.001G065900	4.10549	6.09552	4.54254	3.82662	3.14819	2.52616	4.54876	6.84374	glutathione S-transferase, putative, expressed
SOBIC.009G161800	3.95214	5.32797	2.60398	4.46171	2.99275	3.28324	5.71334	5.49699	protein phosphatase 2C, putative, expressed
SOBIC.010G084100	3.82063	5.63788	4.59599	6.08203	2.92525	3.2144	3.17722	6.75658	12-oxophytodienoate reductase, putative, expressed
SOBIC.010G117900	3.63494	4.59912	3.98684	4.84287	3.00656	3.73796	4.54084	9.97278	oxidoreductase, aldo/keto reductase family protein, putative, expressed
