# Supplementary material for: Transcriptome Analysis of Drought-Resistant and Drought-Sensitive Sorghum (Sorghum bicolor) Genotypes in Response to PEG-Induced Drought Stress
Source: Int J Mol Sci. 2020 Jan 24;21(3):772. doi: 10.3390/ijms21030772 (PMC7037816; doi:10.3390/ijms21030772)
Supplement: Supplementary file 1 [file ijms-21-00772-s001.zip › Suppl. Table S1_Informatio about Genotypes.xls]

## Sheet: Sheet1
Supplementary Table S1. Sorghum genotypes and their characteristics
Genotype	purpose	origin	Taxon (Race)	Pre-anthesis	Preflowering	postflowering (stay green)	Seedling	References
BTx623	Grain	BTx3197*SC170-6	Complex	NK	Resistant	Sensitive	Tolerant	1,2,3
SC35	Grain	Sudan	Caudatum-nigricans	NK	Susceptible	Tolerant	Tolerant	1,2,4
Tx7000	Grain	Unspecified (Kafir*Milo)	Caprock	Tolerant	Tolerant	Susceptible	Sensitive	1,4-7
PI482662	Sugar (grown for beer)	Zimbabwe	Kafir	NK	NK	Tolerant but not known which stage	Sensitive	https://training.ars-grin.gov/gringlobal/accessiondetail.aspx?id=1377598;
* Complex means that the pedigree of the line is racially mixed
NK means not known
1	Evans, J. et al. Extensive variation in the density and distribution of DNA polymorphism in sorghum genomes. PLoS One 8, e79192, doi:10.1371/journal.pone.0079192 (2013).
2	Turner, M. F. et al. Non-targeted Metabolomics in Diverse Sorghum Breeding Lines Indicates Primary and Secondary Metabolite Profiles Are Associated with Plant Biomass Accumulation and Photosynthesis. Frontiers in Plant Science 7, 953, doi:10.3389/fpls.2016.00953 (2016).
3	Tenkouano, A., Miller, F. R., Frederiksen, R. A. & Rosenow, D. T. Genetics of nonsenescence and charcoal rot resistance in sorghum. Theor Appl Genet 85, 644-648, doi:10.1007/BF00220925 (1993).
4	Kebede, H., Subudhi, P. K., Rosenow, D. T. & Nguyen, H. T. Quantitative trait loci influencing drought tolerance in grain sorghum (Sorghum bicolor L. Moench). Theor Appl Genet 103, 266-276, doi:DOI 10.1007/s001220100541 (2001).
5	Smith, C. W. & Frederiksen, R. A. Sorghum: Origin, History, Technology, and Production. (2000).
6	Rosenow, D. & Clark, L. in Proceedings of the 50th annual corn and sorghum industry research conference 82-97.
7	Walulu, R. S. Genetic control of post-flowerig drought tolerance (stay green) in sorghum. Texas Tech University thesis, (1991).
