# Supplementary material for: Transcriptome Analysis of Drought-Resistant and Drought-Sensitive Sorghum (Sorghum bicolor) Genotypes in Response to PEG-Induced Drought Stress
Source: Int J Mol Sci. 2020 Jan 24;21(3):772. doi: 10.3390/ijms21030772 (PMC7037816; doi:10.3390/ijms21030772)
Supplement: Supplementary file 1 [file ijms-21-00772-s001.zip › SupplTable S3_arabidopsisTF.xlsx]

## Sheet: motif_family_name
Supplementary Table 3. List of transcription factors (TFs) that bind to motifs found in the promoters of genes differentially expressed only in drought resistant genotypes.
3 TFs that bind to promoters of DE genes after 1 hr PEG treatment	11 TFs that bind to promoters of DE genes found in both 1 hr and 6hr after PEG treatment	4 TFs that bind to promoters of DE genes found only after 6hr after PEG treatment
NLP	AP2EREBP	MYB
MYBrelated	mTERF	ZFHD
C3H	LOBAS2	ARID
	HMG	FAR1
	REM
	ABI3VP1
	C2C2dof
	NAC
	C2H2
	Trihelix
	bZIP
